# Supplementary material for: Biosynthesis, Characterization, and Antibacterial Activity of Gold, Silver, and Bimetallic Nanoparticles Using Annona squamosa L. Leaves
Source: Antibiotics (Basel). 2024 Dec 9;13(12):1199. doi: 10.3390/antibiotics13121199 (PMC11672701; doi:10.3390/antibiotics13121199)
Supplement: Supplementary file 1 [file antibiotics-13-01199-s001.zip]

Archive with 1 entries (1 files):
- antibiotics-3318196-supplementary.pdf
